# Supplementary material for: Cretaceous chewing-louse eggs on enantiornithine birds
Source: Natl Sci Rev. 2025 Jan 7;12(2):nwae479. doi: 10.1093/nsr/nwae479 (PMC11761765; doi:10.1093/nsr/nwae479)
Supplement: nwae479_Supplemental_Files [file nwae479_supplemental_files.zip]

Archive with 2 entries (2 files):
- Micro-CT reconstruction of Cretaceous nits on enantiornithine  feather.wmv
- Supplemental_Data_Cai et al..docx
